# Supplementary material for: Caenorhabditis elegans models for striated muscle disorders caused by missense variants of human LMNA
Source: PLoS Genet. 2023 Aug 25;19(8):e1010895. doi: 10.1371/journal.pgen.1010895 (PMC10484454; doi:10.1371/journal.pgen.1010895)
Supplement: S1 Data — The raw data are shown for each of the quantitative assays. Each column is labeled by the C. elegans LMN-1 mutant assayed. The data are presented in sections. Data for Fig 2A show the brood size per animal. Data for Fig 2B are the percentage of eggs laid that hatched per mother. Fig 3B and 3C data are the BBPS in individual animals over a 30 second video. Data for Fig 4C are the number of hyp7 nuclei abnormally found in the ventral cord of L1-L2 animals, a proxy for failed nuclear migrations. Fig 5B and 5C show the intensity of anti-UNC-83 or anti-LMN-1 immunostaining, respectively. Values are in arbitrary units and each number represents a single hyp7 nucleus from a comma stage embryo. Data for Fig 6B are the numbers of hypodermal nuclei with blebs per side of an adult animal. See the individual figure legends for more details. (XLSX) [file pgen.1010895.s001.xlsx]

## Sheet: Sheet1
Figure 2A (brood size)
Wild type	N53S	Y59C	R64P	E96K	E175K	R204W	E358K	L535P	K284Q	K331Q	G407D	G528R
221	23	66	58	236	195	116	210	0	297	264	9	227
146	36	117	93	292	230	127	17	0	255	56	199	247
241	60	128	110	223	205	186	164	0	302	288	165	237
242	55	43	112	251	201	122	77	0	241	321	178	222
202	9	89	65	220	134	225	167	0	299	155	86	200
217	68	133	0	219	153	222	2	0	246	273	219	216
245	60	133	61	242	207	137	0	0	213	257	245	280
212	43	91	24	310	81	110	7	0	242	320	179	206
164	7	44	0	249	249		136	0		216	231	210
237	53	34	97	230			11	0		291	207	203
224		115	68	235			133	0		237	253	211
49		57		282			0	0				216
297				233								192
180												247
157
299
368
199
195
233
210
230
266
Figure 2B (% lethality)
Wild type	N53S	Y59C	R64P	E96K	E175K	R204W	E358K	L535P	K284Q	K331Q	G407D	G528R
8.1448	100	18.1818	13.7931	16.5254	9.23077	6.89655	4.7619		14.4781	15.9091	0	11.8943
2.73973	100	32.4786	24.7312	19.5205	6.52174	0.787402	100		11.7647	19.6429	2.01005	7.69231
2.90456	100	46.0938	21.8182	15.2466	0.487805	0.537634	17.0732		9.27152	11.4583	4.84848	10.5485
11.9835	100	9.30233	23.2143	7.17131	12.9353	0.819672	59.7403		18.2573	19.0031	0.561798	7.65766
2.9703	100	30.3371	0	7.72727	2.23881	4	35.3293		16.388	12.9032	1.16279	7
8.29493	100	55.6391	21.3115	5.93607	26.1438	3.6036	100		5.69106	5.86081	5.02283	7.87037
3.67347	100	46.6165	33.3333	5.3719	21.7391	1.45985	42.8571		3.28638	4.66926	24.898	14.6429
4.71698	100	29.6703	44.3299	5.80645	11.1111	0	36.0294		6.19835	10.9375	15.6425	15.0485
8.53659	100	6.81818	14.7059	9.63855	8.03213		0			16.6667	1.2987	10.9524
1.26582	100	23.5294		14.7826			16.5414			9.62199	4.34783	12.3153
12.5		29.5652		8.93617						7.173	7.90514	8.05687
20.4082		7.01754		6.38298								9.25926
4.3771				21.8884								8.33333
35												10.5263
3.18471
21.7391
21.1957
18.0905
12.8205
0.429185
5.2381
0.434783
4.13534
Figure 3B-C (swimming BBPS)
Wild type	Y59C	N53S	R64P	E96K	E175K	R204W	K284Q	K331Q	E358K	G407D	G528R	L535P	hT2/L535P	hT2/Y59C	hT2/R64P	hT2/N53S	hT2/+
0.933333	1.109	1.734	1.066	0.3	1.26667	0.366667	0.183333	1.15	1.18333	1.16667	1.71667	0.45	1.98333	1.6	1.35	1.88333	1.13
0.983333	0.946	1.472	0.033	1.11667	1.53333	1.26667	1.45	0.933333	0.733333	1.41667	1.78333	0	1.66667	1.26667	1.36667	1.96667	1.889
0.75	0	0.883	1.951	1.16667	1.3	0.816667	1.2	1.11667	1.23333	1.75	1.13333	1.51667	2.13333	1.38333	1.41667	1.56667	1.308
1.06667	1.761	2.045	1.59	1.23333	1.4	1.43333	0.816667	0.05	0	1.25	1.7	1.81667	2.08333	1.18333	0.35	1.33333	1.905
1.08333	1.353	1.652	0	1.23333	1.55	1.5	1.21667	1.4	1.11667	1.6	1.38333	1.48333	1.8	1.16667	1.81667	1.3	1.638
1.35	1.549	1.423	0.525	0.983333	1.46667	1.36667	1.23333	0.533333	0.433333	1.58333	1.76667	1.23333	1.73333	1.56667	1.73333	0	1.719
1.05	1.544	0.393	0.262	1.26667	1.35	0.333333	1	0.633333	0.95	1.66667	1.5	1.66667	1.65	1.55	1.71667	0.65	0.033
1.41667	0	1.292	0	1.15	1.2	0	0	1.2	0.033333	0.983333	1.33333	0	0	1.41667	0.116667	1.4	1.603
1.08333	1.594	1.957	1.754	1.18333	1.35	1.75	1.45	1.2	0.833333	1.96667	1.53333	1.56667	1.26667	1.48333	1.35	0	1.832
1.21667	0.279	1.941	1.547	0.85	0.8	0.933333	1.35	1.01667	1.28333	1.71667	1.36667	0.283333	0	1.58333	1.75	0.6	0
1.15	1.791	1.76	1.026	1.48333	1.68333	1.41667	1.5	0.266667	1.45	1.4	1.53333	1.33333	1.53333	1.3	1.38333	0.016667	1.816
1.1	0.869	0.099	0.489	1.45	1.38333	1.46667	1.35	1.45	1.38333	0.316667	1.31667	0.266667	0.05	0	0.033333	1.26667	1.783
1.21667	0.262	1.513	1.466	1.53333	1.31667	1.71667	1.35	1.1	1.4	1.71667	1.41667	1.43333	0.966667	1.46667	1.35	1.86667	1.906
1.35	1.82	0.164	0.912	1.6	0.116667	1.65	1.45	1.56667	1.5	1.58333	1.5	1.1	1.51667	0.066667	1.4	0	1.694
1.1	0	1.729	1.645	0	1.43333	1.78333	1.5	1.48333	1.45	1.6	1.66667	1.45	0	1.2	1.63333	1.45	0
1.6	1.787	1.35	1.998	1.3	1.65	1.71667	1.53333	1.28333	1.36667	0	1.51667	1.61667	1.7	1.43333	1.38333	1.6	1.336
1.06667	1.475	2.503	1.818	1.16667	1.21667	1.63333	1.65	1.15	1.43333	1.46667	1.51667	1.63333	1.25	1.61667	1.9	2.25	1.547
1.61667	1.195	1.745	1.572	1.76667	1.33333	1.48333	1.61667	1.23333	1.26667	1.63333	1.45	1.23333	0	1.75	1.55	0	0.195
1.05	0.164	0.659	1.9	1.41667	1.48333	1.31667	0.483333	1.15	1.28333	1.73333	1.45	1.11667	1.95	1.23333	1.33333	1.46667	1.531
1.13333	0	1.153	1.867	0.05	1.5	1.66667	1.48333	1.36667	0.633333	2.01667	1.08333	1.1	2.08333	1.05	1.23333	1.86667	1.101
1.56667	0.802	1.383	1.441	2	1.13333	0.083333	1.66667	1.36667	1.55	0.583333	1.75	1.16667	0	1.51667	1.16667	1.65	0.148
1.33333	1.834	1.861	1.803	1.85	0.3	0.95	1.73333	1.35	1.43333	1.83333	1.65	1.16667	0.35	1.73333	1.66667	1.81667	1.873
1.35	1.719	2.42	1.525	1.85	1.2	1.53333	1.58333	1.4	0.833333	1.7	1.45	0.433333	1.8	0.883333	0.666667	1.96667	1.376
1.1	0	1.485	1.607	1.46667	1.51667	1.65	1.48333	1.48333	0.2	1.6	1.73333	1.2	1.78333	1.2	1.61667	1.63333	1.572
0	1.658	1.959	1.361	1.93333	0.4	1.71667	2	1.6	1.61667	1.88333	1.25	0.766667	2.11667	0.45	0.6	1.71667	1.785
1.23333	0.591	1.795	0.967	1.31667	0.266667	1.73333	1.46667	1.4	1.35	1.8	1.88333	0.133333	2.25	1.28333	1.18333	1.6	1.081
1.41667	1.674	1.567	1.754	1.4	1.15	1.51667	1.38333	1.13333	1.38333	1.71667	1.45	1.25	1.9	1.2	1.68333	1.85	1.742
1.11667	1.674	1.649	0.803	0.933333	1.4	1.71667	1.51667	0.45	1.68333	1.58333	1.76667	1.43333	1.8	1.23333	1.95	1.73333	1.823
1.5	1.92	1.99	0.824	1.78333	1.41667	1.46667	1.28333	0.5	1.41667	0	1.36667	1.03333	1.61667	0.15	0.533333	1.81667	1.505
1.33333	1.772	1.645	2.044	1.73333	1.15	1.86667	0.433333	0.95	1.31667	0.25	1.4	0.95	1.91667	0.433333	0	2.25	1.898
1.21667	1.871	1.25	1.632	1.38333	1.01667	1.5	1.61667	0.983333	1.36667	1.68333	1.48333	0	1.9	1.51667	1.31667	2.15	1.587
1.25	1.231	1.562	1.022	1.55	1.5	1.61667	1.83333	0.45	1.5	1.7	1.53333	0.733333	1.9	0.65	1.7	1.73333	0
1.28333	0	1.513	0	0	1.4	1	0.516667	1.26667	1.53333	1.56667	1.58333	0.15	1.81667	1.08333	0.883333	1.83333	1.564
1.46667	1.707	1.414	0	2.13333	1.55	1.18333	0.216667	0.25	1.2	0.066667	1.03333	0	0.183333	0.633333	1.75	1.81667	1.954
1.31667	0.525	1.194	1.549	1.85	1.65	1.5	0.9	1.41667	1.5	1.78333	1.86667	0.2	1.7	0.283333	2.08333	1.91667	0.081
0.95	1.592	1.603	1.654	1.15	1.61667	1.41667	1.65	1.5	1.51667	0.016667	1.63333	0.866667	1.96667	0.4	1.4	1.48333	0.847
1.18333	0.788	1.685	1.883	0.25	1.4	1.58333	1.56667	1.6	1.11667	1.38333		0.05	1.28333	1.46667	1.53333	1.53333	1.954
1.05		1.865	1.769	1.5	1.58333	1.05	1.75	1.36667	1.71667	1.68333		0.633333	1.56667	1.35	1.7	1.65
1.196		1.505	2.145		1.73333		0.85	1.6	1.55			1.73333		1.18333	1.2	1.6
1.945		0.491	2.424		1.6		1.85	0.933333	1.68333			0.083333		0.033333	1.5	1.85
1.467			1.539				1.95	1.63333	0.716667			1.01667		0	0.666667	1.85
1.291			1.588				2.2		1.13333			1.6			0.183333	0
1.833			1.993									1.43333			1.81667
1.859			1.667									1.26667			1.46667
1.63			1.699									1.13333
1.81			1.895
1.582			1.634
1.761
1.647
1.891
1.549
1.859
1.63
1.81
1.761
1.647
1.891
1.549
1.826
1.505
1.93
1.767
1.816
2.077
1.407
0.573
1.619
2.077
1.48333
1.4
1.85
1.68333
1.71667
1.31667
1.48333
1.61667
1.5
1.4
1.7
1.3
1.38333
1.7
1.7
1.1
1.5
1.78333
1.56667
2.01667
1.61667
1.18333
1.85
1.6
1.91667
1.7
2.21667
1.78333
1.38333
1.9
1.61667
1.55
1.6
0.066667
1.95
0.4
1.58333
1.83333
1.7
1.38333
0
Figure 4C (nuclear migration)
Wild type	hT2/N53S	N53S	hT2/Y59C	Y59C	hT2/R64P	R64P	E96K	E175K	R204W	K284Q	K331Q	E358K	G407D	hT2/L535P	L535P	hT2/+
0	4	1	0	2	0	0	0	0	6	0	0	0	0	0	0	0
1	0	6	0	2	0	0	0	0	11	0	0	0	0	2	1	0
0	1	4	0	0	0	0	0	0	9	0	0	0	0	1	0	0
0	0	4	2	5	0	0	0	0	4	0	0	0	0	1	0	0
0	3	7	1	4	0	0	0	0	10	0	0	1	0	0	0	0
0	2	1	1	3	0	0	1	0	10	0	0	0	0	0	0	0
0	1	7	1	3	0	0	0	0	10	0	0	0	0	0	0	0
0	2	4	0	4	0	0	1	0	11	0	0	0	0	0	0	0
0	5	6	2	3	0	0	0	0	10	0	0	0	0	0	0	0
0	0	2	2	0	0	0	0	0	10	0	0	0	0	0	1	0
0	2	6	1	3	0	0	1	0	11	0	0	0	0	0	0	0
0	0	7	0	4	0	0	0	0	9	0	0	0	1	0	0	0
0	1	2	1	3	0	0	0	0	8	0	0	0	0	0	0	0
2	2	6	1	1	0	0	2	0	6	0	0	0	1	0	0	0
0	4	3	1	2	0	0	0	0	9	0	0	0	0	1	0	0
0	1	5	4	3	0	0	0	0	9	0	0	0	0	2	0	0
0	1	2	2	4	0	0	0	0	7	0	0	0	0	0	0	0
0	1	3	4	3	0	0	0	0	13	0	0	0	0	0	0	0
0	4	4	3	1	0	3	0	0	10	0	0	0	0	0	0	0
0	2	0	2	5	0	0	0	0	8	1	0	0	0	0	0	0
Figure 5B anti-UNC-83				Figure 5C anti-LMN-1
Wild type	lmn-1(R204W)			394.34	87.5275
323.782	193.511			356.638	194.334
279.872	183.007			726.548	258.82
237.625	136.155			403.075	179.066
330.325	169.528			1208.41	163.729
331.682	235.863			859.544	996.099
336.643	188.953			875.026	692.404
207.436	208.794			500.196	787.727
251.31	247.745			1592.71	27.9384
178.434	229.432			1280.86	30.6492
128.879	196.905			1522.98	1304.09
130.105	180.997			1087.02	1774.13
294.394	153.506			610.748	467.426
205.144	156.379			1200.14	102.793
161.557	163.119			967.194	555.162
141.874	125.658			1396.31	617.091
233.201	100.008			552.147	1079.42
195.743	84.9901			1231.22	526.769
201.428	122.238			1540.22	878.118
273.071	131.56			766.049	117.546
173.87	176.022			312.18	320.074
151.645	143.778			249.375	511.969
329.585	144.547			190.83	606.561
327.368	180.88			439.614	491.669
179.649	152.758			487.445	213.592
301.467	208.264			374.808
170.045	116.66			460.202
309.113	133.43			302.925
161.018	129.241			201.981
295.463	110.971			191.223
483.1	118.533			87.6815
380.287	288.349			120.102
483.396	196.532			422.268
265.076	332.399			170.695
404.341	193.419			345.821
230.645	239.297			403.94
175.786	202.51			382.117
278.45	146.176			485.488
267.706	150.657			1017.72
282.07	184.483			2000.5
302.048	143.737			1615.06
202.53	125.016			1634.18
218.873	143.973			946.489
407.458	144.916			480.323
461.896	218.337			196.338
381.419	186.294			242.193
373.361	238.579			525.599
277.947	227.939			1249.11
377.427	290.447
308.42	262.987
250.216	182.602
370.715	204.423
259.192	207.983
228.028	219.651
348.13	157.976
253.827	180.208
253.316	170.446
	158.887
Figure 6B (nuclear blebs)
Wild type	unc-84(P91S)	hT2/N53S	N53S	hT2/Y59C	Y59C	hT2/R64P	R64P	E96K	E175K	R204W	K284Q	K331Q	E358K	G407D	hT2/L535P	L535P	hT2/+
0	0	28	8	14	0	0	0	0	0	0	2	1	0	0	5	3	1
0	0	34	2	11	3	0	0	0	0	0	0	0	9	0	4	0	1
0	0	35	2	19	0	0	1	0	0	0	1	0	3	0	1	2	0
1	0	49	0	10	0	0	0	0	0	0	0	0	0	0	3	4	0
0	3	22	2	12	0	2	2	0	0	1	0	0	0	0	5	3	0
0	0	22	7	4	1	0	0	0	1	0	0	0	0	0	8	5	0
0	0	25	3	17	8	0	1	0	0	0	0	0	0	0	7	2	0
0	0	32	1	2	2	0	4	1	0	0	0	0	0	0	2	3	0
0	0	18	1	3	2	0	4	0	4	4	0	0	0	0	0	3	0
0	0	25	3	6	0	1	7	1	0	0	0	0	1	2	2	0	0
0	0	42	2	11	0	0	1	0	0	0	0	0	1	0	0	6	0
1	0	42	3	14	3	1	4	0	0	0	0	0	1	0	2	4	0
0	0	29	0	11	5	0	2	0	0	1	0	1	0	0	4	0	0
0	0	21	3	6	3	0	0	0	0	0	0	0	0	0	1	0	0
1	0	25	2	4	1	1	3	1	1	0	0	0	1	0	4	2	0
0	0	48	5	22	1	0	1	0	0	0	3	0	0	0	5	3	0
0	1	34	2	10	1	0	1	0	0	0	0	0	1	0	3	3	0
0	0	35	0	6	1	1	0	0	0	1	1	0	0	1	1	3	0
0	0	22	2	14	1	2	0	2	0	0	2	0	0	0		1	0
0	1	22	4	6	2	7	0	0	0	4	0	0	7	0		5	0
